# Supplementary material for: A Study of the Performance Degradation of Conductive Threads Based on the Effects of Tensile Forces and Repeated Washing
Source: Polymers (Basel). 2022 Oct 28;14(21):4581. doi: 10.3390/polym14214581 (PMC9656624; doi:10.3390/polym14214581)
Supplement: Supplementary file 1 [file polymers-14-04581-s001.zip]

Archive with 1 entries (1 files):
- polymers-1935103-SI.pdf
